# Supplementary material for: Effect of Gamma Radiation on the Chemical Structure and Physical Properties of Poly(butylene adipate-co-terephthalate)
Source: Polymers (Basel). 2026 Mar 11;18(6):683. doi: 10.3390/polym18060683 (PMC13030104; doi:10.3390/polym18060683)
Supplement: Supplementary file 1 [file polymers-18-00683-s001.zip]

Archive with 1 entries (1 files):
- polymers-4184359-supplementary.pdf
